# Supplementary material for: Prognostic Value and Quantitative CT Analysis in RANKL Expression of Spinal GCTB in the Denosumab Era: A Machine Learning Approach
Source: Cancers (Basel). 2022 Oct 23;14(21):5201. doi: 10.3390/cancers14215201 (PMC9658803; doi:10.3390/cancers14215201)
Supplement: Supplementary file 1 [file cancers-14-05201-s001.zip]

Archive with 1 entries (1 files):
- cancers-1885083-supplementary.pdf
